# Supplementary material for: Individual, health system, and contextual barriers and facilitators for the implementation of clinical practice guidelines: a systematic metareview
Source: Health Res Policy Syst. 2020 Jun 29;18:74. doi: 10.1186/s12961-020-00588-8 (PMC7322919; doi:10.1186/s12961-020-00588-8)
Supplement: Supplementary file 3 — Additional file 3. Checklist for Systematic Reviews and Research Syntheses. [file 12961_2020_588_MOESM3_ESM.xlsx]

## Sheet: Hoja1
Individual, health system, and contextual barriers and facilitators for the implementation of clinical practice guidelines: a systematic metareview
Aditional File 3 Checklist for Systematic Reviews and Research Syntheses
ID	Title		1- Is the review question clearly and explicitly stated?		2- Were the inclusion criteria appropriate for the review question?		3- Was the search strategy appropriate?		4- Were the sources and resources used to search for studies adequate?		5- Were the criteria for appraising studies appropriate?		6- Was critical appraisal conducted by two or more reviewers independently?		7- Were there methods to minimize errors in data extraction?		8- Were the methods used to combine studies appropriate?		9- Was the likelihood of publication bias assessed?		10- Were recommendations for policy and/or practice supported by the reported data?		11- Were the specific directives for new research appropriate?		YES/TOTAL
			Revisor 1	Revisor 2	Revisor 1	Revisor 2	Revisor 1	Revisor 2	Revisor 1	Revisor 2	Revisor 1	Revisor 2	Revisor 1	Revisor 2	Revisor 1	Revisor 2	Revisor 1	Revisor 2	Revisor 1	Revisor 2	Revisor 1	Revisor 2	Revisor 1	Revisor 2	Revisor 1	Revisor 2
1	Barriers to primary care clinician adherence to clinical guidelines for the management of low back pain: a systematic review and meta-synthesis of qualitative studies	.	YES	UNCLEAR	YES	YES	UNCLEAR	YES	YES	YES	UNCLEAR	YES	YES	YES	YES	YES	YES	UNCLEAR	NOT APPLICABLE	NOT APPLICABLE	YES	UNCLEAR	YES	YES	8/10	7/10
2	Health professionals' views on the barriers and enablers to evidence-based practice for acute stroke care: a systematic review	.	YES	UNCLEAR	YES	YES	YES	YES	YES	YES	YES	YES	NO	YES	YES	UNCLEAR	YES	UNCLEAR	NO	NO	YES	YES	YES	YES	9/11	7/11
3	ACC/AHA Special Report: Clinical Practice Guideline Implementation Strategies: A Summary of Systematic Reviews by the NHLBI Implementation Science Work Group: A Report of the American College of Cardiology/American Heart Association Task Force on Clinical Practice Guidelines	.	YES	YES	YES	YES	NO	YES	YES	YES	YES	YES	YES	YES	YES	UNCLEAR	UNCLEAR	UNCLEAR	NOT APPLICABLE	NOT APPLICABLE	YES	YES	YES	YES	8/10	8/10
4	Identifying the barriers and enablers for a triage, treatment, and transfer clinical intervention to manage acute stroke patients in the emergency department: a systematic review using the theoretical domains framework (TDF)	.	YES	YES	YES	YES	YES	YES	YES	YES	YES	YES	NO	YES	YES	NO	YES	UNCLEAR	NO	UNCLEAR	YES	YES	YES	YES	9/11	8/11
5	Aligning guidelines and medical practice: Literature review on pediatric palliative care guidelines	.	YES	UNCLEAR	YES	YES	UNCLEAR	YES	YES	YES	NO	NO	NO	NO	YES	UNCLEAR	UNCLEAR	UNCLEAR	NO	UNCLEAR	YES	YES	YES	YES	6/11	5/11
6	A systematic review and evidence synthesis of qualitative studies to identify primary care clinicians' barriers and enablers to the management of osteoarthritis.	.	YES	UNCLEAR	YES	YES	NO	YES	YES	YES	YES	YES	YES	YES	YES	YES	YES	NO	NOT APPLICABLE	NO	YES	UNCLEAR	NO	NO	8/10	7/10
7	Screening and prevention in Swiss primary care: a systematic review.	.	YES	UNCLEAR	YES	YES	YES	YES	YES	YES	YES	YES	UNCLEAR	YES	YES	YES	YES	NO	NO	NO	YES	YES	YES	YES	9/11	8/11
8	Venous Thromboembolism Risk Assessment and Prophylaxis: A Comprehensive Systematic Review of the Facilitators and Barriers to Healthcare Worker Compliance with Clinical Practice Guidelines in the acute care setting.	.	YES	YES	YES	YES	YES	YES	YES	YES	YES	YES	YES	YES	YES	YES	YES	YES	NO	NO	YES	YES	YES	YES	10/11	10/11
9	A systematic review of the implementation of recommended psychological interventions for schizophrenia: Rates, barriers, and improvement strategies.	.	YES	YES	YES	YES	YES	YES	YES	YES	YES	YES	YES	YES	UNCLEAR	YES	YES	YES	NO	NO	YES	YES	YES	YES	9/11	10/11
10	Barriers and facilitators of nurses' use of clinical practice guidelines: An integrative review.	.	YES	YES	YES	YES	YES	YES	YES	YES	YES	YES	UNCLEAR	UNCLEAR	UNCLEAR	UNCLEAR	YES	YES	NO	NO	YES	YES	YES	YES	8/11	8/11
11	Barriers and enablers to guideline implementation strategies to improve obstetric care practice in low- and middle-income countries: a systematic review of qualitative evidence.	.	YES	YES	YES	YES	YES	YES	NO	YES	YES	YES	YES	YES	YES	YES	YES	YES	NOT APPLICABLE	NOT APPLICABLE	YES	YES	YES	YES	9/10	10/10
12	Barriers to effective management of type 2 diabetes in primary care: qualitative systematic review	.	YES	YES	YES	YES	UNCLEAR	YES	YES	YES	YES	YES	NO	NO	YES	YES	YES	YES	NOT APPLICABLE	NOT APPLICABLE	YES	YES	YES	YES	8/10	9/10
13	Barriers and facilitators for the implementation of primary prevention and health promotion activities in primary care: a synthesis through meta-ethnography.	.	YES	YES	YES	YES	YES	YES	YES	YES	YES	YES	UNCLEAR	UNCLEAR	YES	YES	YES	YES	NOT APPLICABLE	NOT APPLICABLE	YES	YES	YES	YES	9/10	9/10
14	Patient and healthcare provider barriers to hypertension awareness, treatment and follow up: a systematic review and meta-analysis of qualitative and quantitative studies.	.	YES	YES	YES	YES	YES	YES	YES	YES	YES	YES	UNCLEAR	UNCLEAR	YES	YES	YES	YES	YES	UNCLEAR	YES	YES	YES	YES	10/11	9/11
15	Barriers and facilitators for general practitioners to engage in advance care planning: A systematic review.	.	YES	YES	YES	YES	YES	YES	YES	YES	YES	YES	UNCLEAR	UNCLEAR	YES	YES	YES	YES	NO	UNCLEAR	YES	UNCLEAR	YES	NO	9/11	7/11
16	Barriers and facilitators to self-care in chronic heart failure: a meta-synthesis of qualitative studies.	.	YES	YES	YES	YES	YES	YES	YES	YES	YES	YES	UNCLEAR	UNCLEAR	NO	NO	NO	YES	NOT APPLICABLE	NOT APPLICABLE	YES	UNCLEAR	YES	UNCLEAR	7/10	6/10
17	Barriers to evidence-based medicine: a systematic review	.	YES	YES	YES	YES	YES	YES	YES	UNCLEAR	YES	NO	YES	NO	YES	NO	YES	YES	NO	NO	YES	YES	YES	YES	10/11	7/11
18	What are the barriers and facilitators to implementing Collaborative Care for depression? A systematic review	.	YES	YES	YES	YES	YES	YES	YES	YES	YES	YES	YES	YES	YES	UNCLEAR	YES	YES	NOT APPLICABLE	NOT APPLICABLE	YES	YES	YES	YES	10/10	9/10
19	Barriers and facilitators to implementing shared decision-making in clinical practice: a systematic review of health professionals' perceptions.	.	YES	YES	YES	YES	YES	YES	YES	YES	YES	YES	YES	YES	NO	UNCLEAR	YES	YES	NO	NO	YES	YES	YES	YES	9/11	9/11
20	Context, mechanisms and outcomes of integrated care for diabetes mellitus type 2: A systematic review	.	YES	NO	YES	YES	YES	YES	NO	YES	YES	YES	YES	YES	YES	YES	YES	YES	YES	UNCLEAR	YES	UNCLEAR	YES	YES	10/11	8/11
21	Preventing vascular disease - effective strategies for implementing guidelines in general practice.	.	YES	NO	YES	NO	NO	NO	NO	YES	NO	NO	NO	NO	NO	UNCLEAR	NO	NO	UNCLEAR	UNCLEAR	YES	NO	YES	NO	4/11	1/11
22	Achieving change in primary care--causes of the evidence to practice gap: systematic reviews of reviews.	.	YES	YES	YES	YES	YES	YES	YES	YES	NO	NO	NO	NO	YES	YES	YES	YES	UNCLEAR	UNCLEAR	YES	YES	YES	YES	8/11	8/11
23	Gaps between knowing and doing: understanding and assessing the barriers to optimal health care	.	YES	YES	YES	YES	UNCLEAR	UNCLEAR	YES	YES	YES	YES	NO	NO	YES	YES	YES	YES	UNCLEAR	NO	NO	NO	YES	YES	7/11	7/11
24	Barriers or gaps in implementation of misoprostol use for post-abortion care and post-partum hemorrhage prevention in developing countries: a systematic review.	.	YES	YES	YES	YES	YES	YES	YES	YES	YES	YES	UNCLEAR	YES	NO	UNCLEAR	YES	UNCLEAR	UNCLEAR	UNCLEAR	YES	YES	NO	YES	7/11	8/11
25	A checklist for identifying determinants of practice: A systematic review and synthesis of frameworks and taxonomies of factors that prevent or enable improvements in healthcare professional practice	.	YES		YES		YES		YES		YES		YES		UNCLEAR		UNCLEAR		NO		YES		YES		8/11
